# Supplementary material for: The Potassium Channel Blocker β-Bungarotoxin from the Krait Bungarus multicinctus Venom Manifests Antiprotozoal Activity
Source: Biomedicines. 2023 Apr 7;11(4):1115. doi: 10.3390/biomedicines11041115 (PMC10136136; doi:10.3390/biomedicines11041115)
Supplement: Supplementary file 1 [file biomedicines-11-01115-s001.zip]

Archive with 1 entries (1 files):
- biomedicines-2215407-supplementary.pdf
